# Supplementary material for: Prioritization of Candidate miRNA Regulators Targeting Fibrotic–Immune Remodeling in Ligamentum Flavum Hypertrophy: An Integrated mRNA–miRNA Transcriptomic Study
Source: Biomedicines. 2026 Jul 17;14(7):1614. doi: 10.3390/biomedicines14071614 (PMC13406011; doi:10.3390/biomedicines14071614)
Supplement: Supplementary file 1 [file biomedicines-14-01614-s001.zip]

Archive with 2 entries (2 files):
- Supplementary_Tables.xlsx
- Supplementary Materials.pdf
