# Supplementary material for: Prioritization of Candidate miRNA Regulators Targeting Fibrotic–Immune Remodeling in Ligamentum Flavum Hypertrophy: An Integrated mRNA–miRNA Transcriptomic Study
Source: Biomedicines. 2026 Jul 17;14(7):1614. doi: 10.3390/biomedicines14071614 (PMC13406011; doi:10.3390/biomedicines14071614)
Supplement: Supplementary file 1 [file biomedicines-14-01614-s001.zip › Supplementary_Tables.xlsx]

## Sheet: S19
Gene Symbol
A2M
AAK1
ABCB1
ABCD2
ABI2
ABLIM1
ACAN
ACSL1
ACVR1C
ACVR2B
ADAM12
ADAM23
ADAM28
ADAM9
ADAMTS1
ADAMTS10
ADAMTS3
ADGRB2
ADGRB3
ADM
AFAP1
AFF2
AFF3
AGAP1
AGAP9
AGFG1
AHNAK
AHNAK2
AK5
AKAP11
AKAP6
ALDH4A1
ALK
ALMS1
ALPL
AMIGO1
AMOT
ANAPC15
ANG
ANK3
ANKH
ANKRD36
ANKRD36C
ANKS6
ANLN
APMAP
AQP11
AQP3
ARHGAP29
ARHGEF17
ARHGEF40
ARL10
ARL4C
ARPP21
ARSJ
ASB2
ASPH
ATN1
ATP10A
ATP6V0B
ATP6V0E2
ATP8B2
ATP9A
AUTS2
AXIN2
B3GAT1
B3GNT5
B4GALT5
BACH2
BAD
BCL11A
BCL11B
BCL2
BCL7A
BCL9L
BCOR
BEND4
BIRC3
BLVRB
BNC2
BOK
BUB1B
C17orf100
C1QA
C1QTNF3
C1orf21
C5orf63
CA2
CA6
CACNB2
CACNB4
CAMK2D
CAMK2N1
CAMK4
CAPN5
CARD11
CBLB
CBR3
CBX5
CCDC150
CCDC71L
CCDC88C
CCNA1
CCND1
CCND2
CD3E
CD3G
CD55
CD59
CD63
CD74
CD79A
CD81
CDADC1
CDC25B
CDHR1
CDK5R1
CDK6
CDKN2D
CDKN3
CDS1
CELSR1
CENPV
CEP55
CEP78
CHAC1
CHIC1
CHPT1
CKAP4
CKLF
CKMT2
CLC
CLEC2D
CLEC5A
CLIC5
CLIP3
CLVS1
CLYBL
CNIH4
CNKSR2
CNN3
COBLL1
COL19A1
COL4A1
COL4A4
COL5A1
COL5A3
COL6A2
COLGALT2
COLQ
COX8A
CPLX2
CR2
CRISPLD2
CRLF1
CSGALNACT2
CTHRC1
CTSF
CUX2
CXCL10
CXCL8
CXXC4
CYP2U1
CYP7B1
CYYR1
DACT1
DCAF16
DDAH1
DDHD1
DEGS2
DEPDC7
DIO1
DIP2C
DLC1
DLG3
DLG5
DLGAP5
DLL1
DOCK10
DOCK9
DOK4
DOK6
DTHD1
DTL
DTX3
DUSP8
DYRK2
DYSF
EAF2
ECHDC2
EEF1A1
EGR3
EIF4B
ELK4
ELOVL4
EMILIN2
ENPP5
ENTPD7
EOMES
EP400
EPB41L4B
EPHA4
EPHB3
EPHX2
ESYT1
ESYT3
ETS1
ETS2
EVL
EXOC6
FAHD2B
FAM117B
FAM120C
FAM169A
FAM171A1
FAM98B
FAT4
FBN1
FBN2
FBXL16
FBXL19
FBXO32
FCGBP
FGD4
FGF9
FLOT1
FMN1
FMNL3
FRMD5
FSIP2
FYN
FZD5
GADD45A
GALNT12
GATA2
GATA3
GBP4
GCNT4
GDAP1L1
GFRA2
GJB6
GOLGA7B
GOLGA8A
GOLGA8B
GPAT3
GPR153
GPRASP1
GRHL2
GRINA
GYG1
GZMH
HAVCR1
HBEGF
HDC
HECW2
HEG1
HIVEP3
HKDC1
HLF
HMCN1
HMGB2
HMMR
HOOK1
HOPX
HOXB3
HOXB4
HPCAL4
HSDL2
HSPA4L
HSPG2
ICAM5
IDH1
IDI1
IER3
IFI27
IFITM1
IFNG
IFT20
IGFBP3
IGFBP4
IGSF9B
IKZF2
IKZF3
IL1R1
IL2RB
INPP4B
IRS1
ITGA1
ITGA4
ITGA9
ITPR3
JADE2
JMY
JPH3
KCNA3
KCNJ14
KCNJ9
KDF1
KIF14
KIF15
KIF1B
KIF21A
KIF3C
KLF12
KLHL2
KLHL3
KLRC4
KMT2A
KREMEN1
KRT72
KRT73
LAMA2
LAMB2
LAMTOR5
LANCL1
LAX1
LDHB
LDOC1
LEF1
LGI2
LIN7A
LINGO2
LMNB1
LRBA
LRIG1
LRP1B
LRRN1
LRRN3
LY9
LZTS3
MAF
MAFG
MAGEE1
MAML2
MAOA
MAP3K7CL
MAPK14
MAPK3
MCOLN2
MCTP1
MDN1
METAP1D
METTL9
MICU3
MID2
MLLT6
MMD
MMP9
MORC4
MPRIP
MRPL28
MS4A1
MSRA
MSRB1
MTR
MTUS1
MTUS2
MTX3
MYBL1
MYO1D
MYO5B
MYO6
NAP1L1
NAP1L2
NAP1L3
NAV3
NCALD
NCAM1
NCL
NDFIP2
NECAB1
NEFL
NEIL3
NELL2
NFATC2
NINL
NKTR
NLGN2
NMNAT2
NOG
NOS1AP
NR1D1
NR1D2
NR2E1
NR3C2
NRCAM
NRN1
NSG1
NT5DC2
NTN1
NTN4
NUAK1
NUCKS1
NUP210
OAS2
OAS3
OBSCN
OLFM1
OPTN
OSBPL10
OSBPL1A
OSBPL3
OTUB2
OXNAD1
PABPC1
PAPPA
PARM1
PARP14
PARP15
PASK
PAX5
PCDH1
PCDHGA11
PCDHGA9
PCDHGB7
PCOLCE2
PCSK9
PDGFRB
PFKFB2
PGD
PHC1
PHLDB2
PHTF1
PID1
PIK3C2B
PIK3R3
PKIA
PLAU
PLB1
PLCE1
PLCG1
PLEKHA1
PLK2
PLOD1
PLP2
PLSCR1
PPARG
PPM1K
PPP1R13B
PPP1R16B
PPP2R2B
PPP2R3B
PPRC1
PRDM11
PRDX5
PRKACB
PRKCH
PRMT5
PRR12
PRR15L
PRSS2
PRUNE2
PSRC1
PTCH1
PTGDS
PTGFR
PTGS2
PTPN4
PTPRK
PTPRM
PTX3
RAB30
RAB40B
RAB9B
RAG1
RALB
RAP1GAP
RASA3
RASA4
RASGRF2
RBP7
RCAN3
RFTN1
RFX7
RGS20
RHOH
RIC3
RNASE4
RNF125
RNF144A
RNF43
ROGDI
ROPN1L
RORA
RPGRIP1L
RPL19
RPL3
RPL4
RPL5
RPL9
RPS20
RPS27
RPS27A
RPS6
RRAGD
RUNX3
RYR3
S1PR1
S1PR5
SACS
SALL2
SAMD12
SAP30
SARDH
SBK1
SCAMP5
SCN1B
SCPEP1
SDK2
SEMA6B
SETBP1
SEZ6L
SFMBT1
SH2D1A
SH2D2A
SH3D19
SH3PXD2A
SIDT1
SIM2
SIPA1L2
SLAMF6
SLAMF7
SLC16A10
SLC1A1
SLC25A37
SLC25A40
SLC29A2
SLC2A3
SLC37A3
SLC38A1
SLC39A1
SLC41A1
SLC47A2
SLC4A10
SLC4A4
SLC5A3
SLC7A6
SLCO4A1
SLFN12L
SLFN13
SLFN5
SMAD3
SMARCD3
SMKR1
SMYD5
SOCS3
SORBS2
SORBS3
SORCS3
SORT1
SOX13
SOX8
SPARC
SPOCK2
SPON1
SPTLC3
SRGAP3
SRPK1
SRRM2
SRSF8
SSBP3
ST6GAL1
ST6GALNAC3
STARD9
STAT4
STK3
STXBP1
SULT1B1
SYNGAP1
SYP
SYTL2
TARBP1
TBC1D4
TBKBP1
TC2N
TEF
TESPA1
TET1
TGFBR3
THEMIS
TIMP1
TLE2
TLR3
TMED8
TMEM108
TMEM263
TMEM30B
TMEM91
TNFRSF13C
TNFSF13B
TNIK
TOP2A
TOX
TPD52
TRABD2A
TRAF1
TRAF5
TRERF1
TRIB2
TRIM9
TRPV3
TSHZ1
TSPYL2
TTC3
TUB
TXK
UBE2D1
UBE2J1
UGCG
UNC5A
UPP1
UQCRC1
USP18
USP24
USP36
USP44
UTRN
WDFY3
WNT10B
WNT16
WNT7A
YLPM1
YY2
ZBTB25
ZBTB4
ZCCHC18
ZFP36L2
ZKSCAN8
ZMAT4
ZMYND11
ZNF215
ZNF230
ZNF233
ZNF239
ZNF275
ZNF287
ZNF30
ZNF354C
ZNF391
ZNF395
ZNF429
ZNF540
ZNF608
ZNF618
ZNF703
ZNF727
ZNF750
ZNF827
ZNF860
ZSCAN23
ZXDB

## Sheet: S20
ID	Description	GeneRatio	BgRatio	RichFactor	FoldEnrichment	zScore	pvalue	p.adjust	qvalue	geneID	Count
GO:0030098	lymphocyte differentiation	35/610	356/18842	0.098314606741573	3.03679314790938	7.09659769951294	5.65902199044860e-09	3.32750493038377e-05	3.32750493038377e-05	PIK3R3/CD74/CD3G/DLL1/SOX13/EOMES/PAX5/CR2/ENTPD7/ZFP36L2/RORA/SOCS3/CD79A/IKZF3/CAMK4/TESPA1/MS4A1/DOCK10/SLAMF6/USP44/TPD52/LEF1/RUNX3/CD3E/ITGA4/THEMIS/RHOH/STAT4/KMT2A/SMARCD3/GATA3/RAG1/LY9/TNFSF13B/TOX	35
GO:1903131	mononuclear cell differentiation	39/610	439/18842	0.0888382687927107	2.74408305015124	6.76324071071155	1.30721679095346e-08	3.84321736540317e-05	3.84321736540317e-05	PIK3R3/CD74/IFNG/PPARG/CD3G/DLL1/SOX13/EOMES/PAX5/CR2/ENTPD7/ZFP36L2/MMP9/RORA/SOCS3/CDK6/CD79A/IKZF3/CAMK4/TESPA1/MS4A1/DOCK10/SLAMF6/USP44/TPD52/LEF1/RUNX3/CD3E/ITGA4/THEMIS/RHOH/STAT4/KMT2A/SMARCD3/GATA3/RAG1/LY9/TNFSF13B/TOX	39
GO:0048667	cell morphogenesis involved in neuron differentiation	37/610	463/18842	0.0799136069114471	2.46841341217293	5.85164047809218	4.50474833831793e-07	0.000801906415736687	0.000801906415736687	KIF21A/CUX2/NCAM1/SEMA6B/SMAD3/CDHR1/CELSR1/FAT4/EPHB3/ADGRB3/NRCAM/AUTS2/CDK5R1/NELL2/STXBP1/UNC5A/TNIK/EPHA4/ABI2/HECW2/OLFM1/BCL11A/PTPRM/DOCK10/EVL/ANK3/ITGA4/NTN1/ARHGEF40/PTCH1/AMIGO1/LZTS3/B4GALT5/FYN/SCN1B/WNT7A/NTN4	37
GO:0030217	T cell differentiation	26/610	265/18842	0.0981132075471698	3.03057222394061	6.089103047926	5.45514568528359e-07	0.000801906415736687	0.000801906415736687	PIK3R3/CD74/CD3G/SOX13/EOMES/ENTPD7/ZFP36L2/RORA/SOCS3/IKZF3/CAMK4/TESPA1/SLAMF6/USP44/LEF1/RUNX3/CD3E/THEMIS/RHOH/STAT4/KMT2A/SMARCD3/GATA3/RAG1/LY9/TOX	26
GO:0030198	extracellular matrix organization	26/610	278/18842	0.0935251798561151	2.88885481778512	5.80343243321599	1.35868995141098e-06	0.00130586586035288	0.00130586586035288	FLOT1/COL5A1/TGFBR3/PPARG/SMAD3/FBN1/COL4A4/PHLDB2/PLOD1/HMCN1/ADAMTS10/LAMA2/PRSS2/MMP9/LAMB2/PLAU/ADAMTS1/ADAMTS3/SPOCK2/COLGALT2/AXIN2/COL4A1/COL5A3/COL19A1/COLQ/NTN4	26
GO:0043062	extracellular structure organization	26/610	279/18842	0.0931899641577061	2.8785004994418	5.78214622502303	1.45361474218424e-06	0.00130586586035288	0.00130586586035288	FLOT1/COL5A1/TGFBR3/PPARG/SMAD3/FBN1/COL4A4/PHLDB2/PLOD1/HMCN1/ADAMTS10/LAMA2/PRSS2/MMP9/LAMB2/PLAU/ADAMTS1/ADAMTS3/SPOCK2/COLGALT2/AXIN2/COL4A1/COL5A3/COL19A1/COLQ/NTN4	26
GO:0045229	external encapsulating structure organization	26/610	280/18842	0.0928571428571429	2.86822014051522	5.76095413179926	1.55460221470581e-06	0.00130586586035288	0.00130586586035288	FLOT1/COL5A1/TGFBR3/PPARG/SMAD3/FBN1/COL4A4/PHLDB2/PLOD1/HMCN1/ADAMTS10/LAMA2/PRSS2/MMP9/LAMB2/PLAU/ADAMTS1/ADAMTS3/SPOCK2/COLGALT2/AXIN2/COL4A1/COL5A3/COL19A1/COLQ/NTN4	26
GO:0050851	antigen receptor-mediated signaling pathway	21/610	206/18842	0.101941747572816	3.1488301766672	5.67229866499331	3.64478091176143e-06	0.00267891397014465	0.00267891397014465	CBLB/CD3G/RFTN1/LAX1/CLEC2D/PLCG1/PRKCH/CD79A/TXK/TESPA1/MS4A1/SH2D1A/CD81/CD3E/NFATC2/THEMIS/GATA3/CARD11/BCL2/PLEKHA1/FYN	21
GO:0061564	axon development	31/610	414/18842	0.0748792270531401	2.31290884612339	4.94077844344398	1.43020386298242e-05	0.00934399857148517	0.00934399857148516	KIF21A/NCAM1/SEMA6B/CELSR1/NMNAT2/FAT4/EPHB3/NRCAM/AUTS2/CDK5R1/NELL2/STXBP1/UNC5A/EPHA4/OLFM1/BCL11A/PTPRM/EVL/KREMEN1/ANK3/ITGA4/NTN1/ARHGEF40/PTCH1/AMIGO1/MTR/B4GALT5/FYN/SCN1B/WNT7A/NTN4	31
GO:0007409	axonogenesis	28/610	357/18842	0.0784313725490196	2.4226293796207	4.96381846381392	1.60053815497244e-05	0.00941116435123797	0.00941116435123797	KIF21A/NCAM1/SEMA6B/CELSR1/FAT4/EPHB3/NRCAM/AUTS2/CDK5R1/NELL2/STXBP1/UNC5A/EPHA4/OLFM1/BCL11A/PTPRM/EVL/ANK3/ITGA4/NTN1/ARHGEF40/PTCH1/AMIGO1/B4GALT5/FYN/SCN1B/WNT7A/NTN4	28
GO:0050807	regulation of synapse organization	25/610	306/18842	0.0816993464052288	2.52357227043823	4.91490919872113	2.29226009649691e-05	0.0122531721521835	0.0122531721521835	CUX2/LIN7A/SMAD3/EPHB3/ADGRB3/NRCAM/MAPK14/CDK5R1/AMOT/EPHA4/ABI2/SPARC/NEFL/ICAM5/DOCK10/NLGN2/DLG5/NTN1/AMIGO1/LZTS3/AGAP1/NRN1/FYN/SRGAP3/WNT7A	25
GO:0001667	ameboidal-type cell migration	19/610	200/18842	0.095	2.93440983606557	5.03056742250071	2.84968239666853e-05	0.0135922483172389	0.0135922483172389	IFNG/SEMA6B/SMAD3/AMOT/PLCG1/CD63/MMP9/HBEGF/ANLN/ACVR2B/CENPV/TIMP1/EVL/EPB41L4B/ITGA4/FBN2/ADAM9/SOX8/ACVR1C	19
GO:0050803	regulation of synapse structure or activity	25/610	311/18842	0.0803858520900322	2.48300036898424	4.82360527887995	3.00508891367526e-05	0.0135922483172389	0.0135922483172389	CUX2/LIN7A/SMAD3/EPHB3/ADGRB3/NRCAM/MAPK14/CDK5R1/AMOT/EPHA4/ABI2/SPARC/NEFL/ICAM5/DOCK10/NLGN2/DLG5/NTN1/AMIGO1/LZTS3/AGAP1/NRN1/FYN/SRGAP3/WNT7A	25
GO:0002429	immune response-activating cell surface receptor signaling pathway	26/610	336/18842	0.0773809523809524	2.39018345042935	4.70311079709262	4.01225050114696e-05	0.0158733484050403	0.0158733484050403	IFNG/CBLB/CD3G/RFTN1/KLRC4/CR2/LAX1/CLEC2D/NR1D1/PLCG1/PRKCH/CD79A/TXK/TESPA1/MS4A1/SH2D1A/CD81/CD3E/PLSCR1/NFATC2/THEMIS/GATA3/CARD11/BCL2/PLEKHA1/FYN	26
GO:0045785	positive regulation of cell adhesion	31/610	437/18842	0.0709382151029748	2.19117680159058	4.60838517293094	4.04932357271435e-05	0.0158733484050403	0.0158733484050403	IFNG/FLOT1/CD55/SMAD3/SOX13/EMILIN2/EPHA4/LAMA2/CD63/PRSS2/LAMB2/CDK6/TESPA1/ETS1/LEF1/CD81/EPB41L4B/RUNX3/ANK3/CD3E/ITGA4/RHOH/UTRN/ADAM9/SMARCD3/GATA3/CARD11/RAG1/FRMD5/FYN/TNFRSF13C	31
GO:0030183	B cell differentiation	13/610	114/18842	0.114035087719298	3.52237561115904	4.94101554345752	8.18538413299317e-05	0.0300812866887499	0.0300812866887499	PIK3R3/DLL1/PAX5/CR2/ZFP36L2/CD79A/IKZF3/MS4A1/DOCK10/TPD52/ITGA4/RAG1/TNFSF13B	13
GO:0046631	alpha-beta T cell activation	17/610	183/18842	0.092896174863388	2.86942578159993	4.64824837939763	9.79194687486816e-05	0.0315497309621068	0.0315497309621068	CD55/CD3G/EOMES/ENTPD7/CLEC2D/RORA/SOCS3/SLAMF6/LEF1/CD81/RUNX3/CD3E/STAT4/KMT2A/GATA3/LY9/TOX	17
GO:0060996	dendritic spine development	11/610	86/18842	0.127906976744186	3.95085779641632	5.01680396360136	0.000101261969236632	0.0315497309621068	0.0315497309621068	CUX2/SMAD3/EPHB3/CDK5R1/EPHA4/ABI2/DOCK10/NLGN2/DLG5/LZTS3/WNT7A	11
GO:0060997	dendritic spine morphogenesis	9/610	59/18842	0.152542372881356	4.71180883578772	5.22310629263171	0.000109044741735623	0.0315497309621068	0.0315497309621068	CUX2/SMAD3/EPHB3/CDK5R1/EPHA4/ABI2/DOCK10/LZTS3/WNT7A	9
GO:0007411	axon guidance	17/610	185/18842	0.0918918918918919	2.83840496233939	4.59627365769145	0.000111927271738581	0.0315497309621068	0.0315497309621068	KIF21A/NCAM1/SEMA6B/EPHB3/NRCAM/CDK5R1/NELL2/UNC5A/EPHA4/PTPRM/EVL/NTN1/ARHGEF40/PTCH1/FYN/SCN1B/NTN4	17
GO:0007423	sensory organ development	27/610	379/18842	0.0712401055408971	2.20050175180587	4.31848091345277	0.000117002283035484	0.0315497309621068	0.0315497309621068	MYO6/COL5A1/DLL1/FBN1/PAX5/SLC1A1/EPHA4/WNT16/ABI2/FZD5/ACVR2B/SPARC/SDK2/PTPRM/SALL2/FGF9/MAF/COL4A1/GATA2/FBN2/SMARCD3/GATA3/NOG/RPGRIP1L/PDGFRB/WNT7A/SOX8	27
GO:0097485	neuron projection guidance	17/610	186/18842	0.0913978494623656	2.82314472060638	4.57054601801847	0.000119568286134823	0.0315497309621068	0.0315497309621068	KIF21A/NCAM1/SEMA6B/EPHB3/NRCAM/CDK5R1/NELL2/UNC5A/EPHA4/PTPRM/EVL/NTN1/ARHGEF40/PTCH1/FYN/SCN1B/NTN4	17
GO:0050804	modulation of chemical synaptic transmission	32/610	486/18842	0.065843621399177	2.03381231869392	4.22348104248904	0.000124891341026068	0.0315497309621068	0.0315497309621068	SYNGAP1/SORCS3/FLOT1/CUX2/TMEM108/HSPG2/PLK2/SLC1A1/STXBP1/EPHA4/MAPK3/CAMK2D/C1QTNF3/JPH3/NEFL/MICU3/CACNB4/RASGRF2/NLGN2/MCTP1/SLC38A1/DYSF/NSG1/SYP/CPLX2/NOG/SLC4A10/NRN1/COLQ/FYN/ELOVL4/WNT7A	32
GO:0099177	regulation of trans-synaptic signaling	32/610	488/18842	0.0655737704918033	2.02547702230583	4.19826856533489	0.000134641930382375	0.0315497309621068	0.0315497309621068	SYNGAP1/SORCS3/FLOT1/CUX2/TMEM108/HSPG2/PLK2/SLC1A1/STXBP1/EPHA4/MAPK3/CAMK2D/C1QTNF3/JPH3/NEFL/MICU3/CACNB4/RASGRF2/NLGN2/MCTP1/SLC38A1/DYSF/NSG1/SYP/CPLX2/NOG/SLC4A10/NRN1/COLQ/FYN/ELOVL4/WNT7A	32
GO:0016331	morphogenesis of embryonic epithelium	9/610	61/18842	0.147540983606557	4.55732330018812	5.09012718864088	0.000142093304302334	0.0315497309621068	0.0315497309621068	CELSR1/GRHL2/DLC1/WNT16/KDF1/PTCH1/GATA3/NOG/SOX8	9
GO:0042100	B cell proliferation	10/610	75/18842	0.133333333333333	4.11846994535519	4.94965015481318	0.000146461581659525	0.0315497309621068	0.0315497309621068	CD74/CR2/CD79A/IKZF3/MS4A1/CD81/NFATC2/BCL2/TNFSF13B/TNFRSF13C	10
GO:0150063	visual system development	21/610	265/18842	0.0792452830188679	2.4477698731828	4.34144614190816	0.000155808948566339	0.0315497309621068	0.0315497309621068	COL5A1/DLL1/FBN1/SLC1A1/WNT16/ABI2/FZD5/ACVR2B/SDK2/PTPRM/SALL2/FGF9/C1QA/MAF/COL4A1/FBN2/SMARCD3/RPGRIP1L/PDGFRB/WNT7A/SOX8	21
GO:0007413	axonal fasciculation	5/610	17/18842	0.294117647058824	9.08486017357763	6.09999132950282	0.000156627349853849	0.0315497309621068	0.0315497309621068	EPHB3/NRCAM/CDK5R1/EPHA4/AMIGO1	5
GO:0106030	neuron projection fasciculation	5/610	17/18842	0.294117647058824	9.08486017357763	6.09999132950282	0.000156627349853849	0.0315497309621068	0.0315497309621068	EPHB3/NRCAM/CDK5R1/EPHA4/AMIGO1	5
GO:0048708	astrocyte differentiation	8/610	49/18842	0.163265306122449	5.04302442288391	5.18329687779663	0.00016096801511279	0.0315497309621068	0.0315497309621068	IFNG/DLL1/EOMES/NR1D1/EPHA4/CDK6/C1QA/NOG	8
GO:0106027	neuron projection organization	11/610	92/18842	0.119565217391304	3.6931931575196	4.736532441758	0.000186812512814175	0.0354341153337855	0.0354341153337855	CUX2/SMAD3/EPHB3/ABCD2/CDK5R1/EPHA4/ABI2/DOCK10/LZTS3/FYN/WNT7A	11
GO:0016358	dendrite development	17/610	195/18842	0.0871794871794872	2.69284573350147	4.34640247950852	0.000211641922945625	0.037799020114104	0.037799020114104	CUX2/SMAD3/EPHB3/ADGRB3/CDK5R1/TNIK/EPHA4/ABI2/HECW2/BCL11A/DOCK10/NLGN2/DLG5/CD3E/LZTS3/ALK/WNT7A	17
GO:0048880	sensory system development	21/610	271/18842	0.0774907749077491	2.39357570624887	4.226659899171	0.000212137357783237	0.037799020114104	0.037799020114104	COL5A1/DLL1/FBN1/SLC1A1/WNT16/ABI2/FZD5/ACVR2B/SDK2/PTPRM/SALL2/FGF9/C1QA/MAF/COL4A1/FBN2/SMARCD3/RPGRIP1L/PDGFRB/WNT7A/SOX8	21
GO:0071711	basement membrane organization	6/610	28/18842	0.214285714285714	6.61896955503513	5.44245517767445	0.000230254638814447	0.0391737718350222	0.0391737718350222	PHLDB2/HMCN1/LAMA2/LAMB2/COL4A1/NTN4	6
GO:0048598	embryonic morphogenesis	25/610	354/18842	0.0706214689265537	2.18139297953135	4.10441046917966	0.000236531756571689	0.0391737718350222	0.0391737718350222	MYO6/COL5A1/DLL1/CELSR1/GRHL2/EOMES/FBN1/DLC1/WNT16/MMP9/AFF3/FZD5/SPARC/DACT1/KDF1/HOXB3/HOXB4/ITGA4/ASB2/PTCH1/FBN2/GATA3/NOG/WNT7A/SOX8	25
GO:0035710	CD4-positive, alpha-beta T cell activation	13/610	127/18842	0.102362204724409	3.16181747773332	4.47121655518406	0.000245090991349452	0.0391737718350222	0.0391737718350222	CD55/ENTPD7/RORA/SOCS3/SLAMF6/LEF1/CD81/RUNX3/STAT4/KMT2A/GATA3/LY9/TOX	13
GO:0002366	leukocyte activation involved in immune response	21/610	274/18842	0.0766423357664234	2.36736867296877	4.17040353156017	0.000246501625492486	0.0391737718350222	0.0391737718350222	CD74/IFNG/DLL1/EOMES/ENTPD7/STXBP1/RORA/SOCS3/DOCK10/SLAMF6/LEF1/CD81/DYSF/IL1R1/STAT4/KMT2A/PTGDS/GATA2/GATA3/CPLX2/LY9	21
GO:0043368	positive T cell selection	7/610	40/18842	0.175	5.40549180327869	5.10178444395897	0.000264913094947134	0.0399507468772724	0.0399507468772724	CD3G/SOCS3/SLAMF6/CD3E/THEMIS/LY9/TOX	7
GO:0050852	T cell receptor signaling pathway	14/610	145/18842	0.096551724137931	2.98234030525721	4.3830455550791	0.000264979443573746	0.0399507468772724	0.0399507468772724	CBLB/CD3G/RFTN1/CLEC2D/PLCG1/TXK/TESPA1/SH2D1A/CD81/CD3E/THEMIS/GATA3/CARD11/FYN	14
GO:0002287	alpha-beta T cell activation involved in immune response	10/610	81/18842	0.123456790123457	3.8133980975511	4.64136201187061	0.000279038930827963	0.0410187228317106	0.0410187228317106	EOMES/ENTPD7/RORA/SOCS3/SLAMF6/LEF1/STAT4/KMT2A/GATA3/LY9	10
GO:0042113	B cell activation	19/610	238/18842	0.0798319327731092	2.4658906185425	4.16281024525378	0.000287708236520311	0.0412615714814494	0.0412615714814494	PIK3R3/CD74/DLL1/PAX5/CR2/LAX1/ZFP36L2/CD79A/IKZF3/MS4A1/DOCK10/TPD52/CD81/ITGA4/NFATC2/RAG1/BCL2/TNFSF13B/TNFRSF13C	19
GO:0097061	dendritic spine organization	10/610	82/18842	0.121951219512195	3.76689324270292	4.59285408501525	0.000308748434193817	0.0430342151796676	0.0430342151796676	CUX2/SMAD3/EPHB3/CDK5R1/EPHA4/ABI2/DOCK10/LZTS3/FYN/WNT7A	10
GO:0002263	cell activation involved in immune response	21/610	279/18842	0.0752688172043011	2.32494271108761	4.07825949344356	0.000314705995361515	0.0430342151796676	0.0430342151796676	CD74/IFNG/DLL1/EOMES/ENTPD7/STXBP1/RORA/SOCS3/DOCK10/SLAMF6/LEF1/CD81/DYSF/IL1R1/STAT4/KMT2A/PTGDS/GATA2/GATA3/CPLX2/LY9	21
GO:0001654	eye development	20/610	261/18842	0.0766283524904215	2.36693675020413	4.06755906383121	0.000344244972653995	0.0460036463455793	0.0460036463455793	COL5A1/DLL1/FBN1/SLC1A1/WNT16/ABI2/FZD5/ACVR2B/SDK2/PTPRM/SALL2/FGF9/MAF/COL4A1/FBN2/SMARCD3/RPGRIP1L/PDGFRB/WNT7A/SOX8	20

## Sheet: S21
category	subcategory	ID	Description	GeneRatio	BgRatio	RichFactor	FoldEnrichment	zScore	pvalue	p.adjust	qvalue	geneID	Count
Human Diseases	Infectious disease: viral	hsa05165	Human papillomavirus infection	30/323	333/9399	0.0900900900900901	2.62153794661535	5.68346400223114	1.20784397991252e-06	0.000324445092832594	0.000324445092832594	8503/155066/1286/8900/51384/5595/3908/3672/3913/7855/7480/1021/28227/5743/5567/572/3676/8313/7098/894/595/1282/84441/1741/5521/533/3680/1292/5159/7476	30
Human Diseases	Cancer: overview	hsa05205	Proteoglycans in cancer	22/323	204/9399	0.107843137254902	3.13813513021308	5.82433174818927	1.84868998765011e-06	0.000324445092832594	0.000324445092832594	8503/1975/3339/1432/51384/5595/817/5335/967/4318/1839/7855/5328/7480/5567/288/51196/6194/595/5727/3710/7476	22
Organismal Systems	Immune system	hsa04658	Th1 and Th2 cell differentiation	14/323	93/9399	0.150537634408602	4.38050534305403	6.18035347827589	3.08022081306505e-06	0.000360385835128611	0.000360385835128611	3458/917/28514/3560/1432/5595/5335/864/916/4773/6775/4094/84441/2625	14
Human Diseases	Cancer: specific types	hsa05222	Small cell lung cancer	13/323	93/9399	0.139784946236559	4.06761210426446	5.60831154358245	1.59405848124459e-05	0.00139878631729213	0.00139878631729213	8503/1647/1286/3908/330/3913/7188/1021/5743/7185/595/1282/596	13
Environmental Information Processing	Signal transduction	hsa04064	NF-kappa B signaling pathway	13/323	105/9399	0.123809523809524	3.60274214949138	5.05936717313933	5.91859641171727e-05	0.00415485468102552	0.00415485468102552	1647/5335/330/7188/5328/5743/3554/3576/7185/84433/596/10673/115650	13
Environmental Information Processing	Signal transduction	hsa04310	Wnt signaling pathway	17/323	178/9399	0.0955056179775281	2.77912477823773	4.52063180585006	0.000129848177670033	0.00759611839369692	0.00759611839369692	80319/4088/9620/54894/51384/817/7855/7480/5567/51176/4773/8313/894/595/440193/7089/7476	17
Human Diseases	Infectious disease: viral	hsa05171	Coronavirus disease	20/323	239/9399	0.0836820083682008	2.43506872028706	4.23931463034375	0.000209740444639739	0.0105169851526498	0.0105169851526498	8503/4939/6232/1432/5595/5335/6233/4940/1839/6125/6133/6224/6122/6143/7098/712/6194/3576/6124/3627	20
Organismal Systems	Immune system	hsa04660	T cell receptor signaling pathway	13/323	122/9399	0.10655737704918	3.1007207024311	4.40571287535495	0.000275695819800041	0.0111108524991442	0.0111108524991442	8503/3458/868/917/1432/5595/5335/28227/916/4773/84433/5521/2534	13
Cellular Processes	Cell growth and death	hsa04218	Cellular senescence	15/323	157/9399	0.0955414012738854	2.78016603892647	4.24325462786839	0.000319884805747926	0.0111108524991442	0.0111108524991442	8503/1647/4088/3486/1432/8900/5595/678/1021/2113/4773/3576/894/595/3710	15
Environmental Information Processing	Signal transduction	hsa04390	Hippo signaling pathway	15/323	157/9399	0.0955414012738854	2.78016603892647	4.24325462786839	0.000319884805747926	0.0111108524991442	0.0111108524991442	4088/154796/51384/330/7855/7480/51176/9231/8313/894/6788/595/1741/5521/7476	15
Organismal Systems	Immune system	hsa04659	Th17 cell differentiation	12/323	109/9399	0.110091743119266	3.20356747237765	4.36519332921926	0.000348203354674034	0.0111108524991442	0.0111108524991442	3458/917/4088/3560/1432/5595/5335/6095/916/4773/3554/2625	12
Human Diseases	Cancer: overview	hsa05202	Transcriptional misregulation in cancer	17/323	201/9399	0.0845771144278607	2.4611154752553	3.95009558210799	0.000549997266135225	0.0131970293817418	0.0131970293817418	2005/5468/1647/3560/3486/5079/64919/8900/51384/4318/330/5328/3576/894/7185/4297/4094	17
Cellular Processes	Cellular community - eukaryotes	hsa04510	Focal adhesion	17/323	203/9399	0.083743842364532	2.43686803214934	3.90424585720673	0.000615948455983638	0.0131970293817418	0.0131970293817418	8503/1286/5595/3908/3672/330/3913/572/3676/894/595/1282/596/3680/1292/2534/5159	17
Human Diseases	Cancer: specific types	hsa05226	Gastric cancer	14/323	150/9399	0.0933333333333333	2.7159133126935	3.99636660661465	0.00063739690632117	0.0131970293817418	0.0131970293817418	8503/1647/4088/51384/5595/7855/7480/2254/51176/5243/8313/595/596/7476	14
Environmental Information Processing	Signal transduction	hsa04068	FoxO signaling pathway	13/323	133/9399	0.0977443609022556	2.84427011801951	4.04087987397566	0.000638975121966263	0.0131970293817418	0.0131970293817418	8503/1032/1647/4088/10769/1432/5595/1901/894/114907/595/5896/3667	13
Human Diseases	Endocrine and metabolic disease	hsa04933	AGE-RAGE signaling pathway in diabetic complications	11/323	101/9399	0.108910891089109	3.16920577506667	4.13464670248464	0.000669165253448622	0.0131970293817418	0.0131970293817418	8503/4088/1286/1432/5595/5335/51196/3576/595/1282/596	11
Human Diseases	Infectious disease: viral	hsa05169	Epstein-Barr virus infection	17/323	205/9399	0.0829268292682927	2.41309370988447	3.85893427650983	0.000688581388611862	0.0131970293817418	0.0131970293817418	8503/1647/4939/917/1380/1432/8900/4940/7188/1021/864/916/894/595/596/3627/8819	17
Human Diseases	Infectious disease: viral	hsa05166	Human T-cell leukemia virus 1 infection	18/323	224/9399	0.0803571428571429	2.33831822202565	3.82430130596825	0.000700892995110637	0.0131970293817418	0.0131970293817418	8503/2005/701/917/4088/3560/2114/8900/5595/2113/5567/916/4773/3554/894/25906/595/115650	18
Human Diseases	Cancer: specific types	hsa05225	Hepatocellular carcinoma	15/323	170/9399	0.0882352941176471	2.56756510653797	3.89084977651278	0.000745084138939753	0.0131970293817418	0.0131970293817418	8503/1647/4088/51384/5595/5335/7855/7480/1021/51176/572/8313/595/6604/7476	15
Human Diseases	Cancer: specific types	hsa05210	Colorectal cancer	10/323	87/9399	0.114942528735632	3.34472082844027	4.14477559309255	0.000763907530666851	0.0131970293817418	0.0131970293817418	8503/1647/4088/5899/5595/51176/572/8313/595/596	10
Human Diseases	Infectious disease: viral	hsa05162	Measles	13/323	136/9399	0.0955882352941176	2.78152886541614	3.947828005048	0.00078956586044609	0.0131970293817418	0.0131970293817418	8503/868/4939/917/3560/4940/1021/572/916/894/595/596/51209	13
Environmental Information Processing	Signaling molecules and interaction	hsa04512	ECM-receptor interaction	10/323	89/9399	0.112359550561798	3.26955856263262	4.05819857741345	0.000913945003646512	0.014581577103633	0.014581577103633	3339/1286/3908/3672/3913/3676/3161/1282/3680/1292	10
Environmental Information Processing	Signal transduction	hsa04370	VEGF signaling pathway	8/323	60/9399	0.133333333333333	3.87987616099071	4.22154077350804	0.000960511863055447	0.0146582462579331	0.0146582462579331	8503/1432/5595/5335/9047/5743/572/4773	8
Human Diseases	Cancer: specific types	hsa05214	Glioma	9/323	76/9399	0.118421052631579	3.44594264298517	4.03874990311072	0.00112214357596279	0.0164113497984557	0.0164113497984557	8503/1647/5595/817/5335/1021/814/595/5159	9
Human Diseases	Cancer: specific types	hsa05217	Basal cell carcinoma	8/323	63/9399	0.126984126984127	3.69512015332449	4.04892491124785	0.00132994259529866	0.0186723940379932	0.0186723940379932	1647/51384/7855/7480/51176/8313/5727/7476	8
Human Diseases	Infectious disease: viral	hsa05161	Hepatitis B	14/323	163/9399	0.0858895705521472	2.49930672947254	3.64262168153001	0.00143939176171775	0.0194317887831897	0.0194317887831897	8503/3339/4088/1432/8900/5595/4318/572/4773/1960/7098/3576/6775/596	14
Organismal Systems	Development and regeneration	hsa04360	Axon guidance	15/323	184/9399	0.0815217391304348	2.37220689191008	3.54611304254199	0.00166569745095566	0.021603887412048	0.021603887412048	8503/3983/10501/2049/90249/2043/5595/817/5335/4773/9423/5727/2534/9901/59277	15
Human Diseases	Cancer: specific types	hsa05224	Breast cancer	13/323	148/9399	0.0878378378378378	2.55599949794996	3.5992971924761	0.00172338703002092	0.021603887412048	0.021603887412048	8503/1647/28514/51384/5595/7855/7480/1021/2254/51176/8313/595/7476	13
Human Diseases	Drug resistance: antineoplastic	hsa01522	Endocrine resistance	10/323	99/9399	0.101010101010101	2.93930012196266	3.65925677590406	0.00207038949394534	0.0250588521508556	0.0250588521508556	8503/28514/1432/5595/4318/1839/5567/572/595/596	10
Environmental Information Processing	Signaling molecules and interaction	hsa04518	Integrin signaling	13/323	154/9399	0.0844155844155844	2.45641510192594	3.43766707142361	0.00245695572055646	0.0278190792875909	0.0278190792875909	8503/2200/1286/3908/3672/3913/3676/894/595/1282/3680/1292/5159	13
Organismal Systems	Endocrine system	hsa04921	Oxytocin signaling pathway	13/323	154/9399	0.0844155844155844	2.45641510192594	3.43766707142361	0.00245695572055646	0.0278190792875909	0.0278190792875909	783/5595/817/3770/5743/814/3765/785/5567/4773/595/6263/3710	13
Human Diseases	Endocrine and metabolic disease	hsa04934	Cushing syndrome	13/323	155/9399	0.0838709677419355	2.44056726255867	3.41146688244912	0.00260106335271638	0.0285304136501078	0.0285304136501078	51384/5595/817/7855/7480/1021/5567/51176/8313/595/4297/3710/7476	13
Human Diseases	Infectious disease: viral	hsa05160	Hepatitis C	13/323	156/9399	0.0833333333333333	2.42492260061919	3.38546895318504	0.0027520257050009	0.0292715461350095	0.0292715461350095	8503/3458/4939/5595/4940/9021/1021/975/572/7098/595/5521/3627	13
Organismal Systems	Endocrine system	hsa04919	Thyroid hormone signaling pathway	11/323	122/9399	0.0901639344262295	2.62368674821093	3.40525877802679	0.00312232670864285	0.032233431609813	0.032233431609813	8503/9882/5595/5335/1733/5208/117247/5567/572/51196/595	11
Environmental Information Processing	Signal transduction	hsa04151	PI3K-Akt signaling pathway	23/323	362/9399	0.0635359116022099	1.84883601594171	3.10697443900518	0.00329515998318889	0.0325641872603413	0.0325641872603413	8503/1975/3560/1286/5595/3908/3672/3913/1021/28227/2254/572/3676/6194/894/595/1282/5521/596/3680/1292/5159/3667	23
Human Diseases	Cancer: specific types	hsa05218	Melanoma	8/323	73/9399	0.10958904109589	3.18893931040333	3.54176044271524	0.00343269210436646	0.0325641872603413	0.0325641872603413	8503/1647/5595/1021/2254/572/595/5159	8
Human Diseases	Cancer: specific types	hsa05223	Non-small cell lung cancer	8/323	73/9399	0.10958904109589	3.18893931040333	3.54176044271524	0.00343269210436646	0.0325641872603413	0.0325641872603413	8503/1647/5595/5335/1021/572/595/238	8
Human Diseases	Cancer: overview	hsa05235	PD-L1 expression and PD-1 checkpoint pathway in cancer	9/323	90/9399	0.1	2.90990712074303	3.43442253717154	0.003659536748069	0.0338025631203215	0.0338025631203215	8503/3458/917/1432/5595/5335/916/4773/238	9
Environmental Information Processing	Signal transduction	hsa04071	Sphingolipid signaling pathway	11/323	125/9399	0.088	2.56071826625387	3.31373451962248	0.00376769244998746	0.0339092320498872	0.0339092320498872	8503/1432/53637/5595/28227/1901/123099/5521/596/2534/55304	11
Human Diseases	Cancer: specific types	hsa05213	Endometrial cancer	7/323	59/9399	0.11864406779661	3.45243217715275	3.56468625269227	0.00390043879270486	0.0342263504059852	0.0342263504059852	8503/1647/5595/51176/572/8313/595	7
Environmental Information Processing	Signal transduction	hsa04066	HIF-1 signaling pathway	10/323	110/9399	0.0909090909090909	2.64537010976639	3.27451664651804	0.0044760826872768	0.0383196347130282	0.0383196347130282	8503/3458/80201/5595/817/5335/7076/6194/596/3945	10
Human Diseases	Cancer: specific types	hsa05212	Pancreatic cancer	8/323	77/9399	0.103896103896104	3.02328012544731	3.36293572396424	0.00477494050788465	0.0399048599587503	0.0399048599587503	8503/1647/4088/5899/5595/1021/572/595	8

## Sheet: S22
Part A. Enrichment statistics.
Term ID	Reactome pathway	Observed gene count	Background gene count	Strength	Signal	FDR
HSA-1474244	Extracellular matrix organization	33	300	0.52	0.81	2.17e-05
HSA-9675108	Nervous system development	47	575	0.39	0.68	5.37e-05
HSA-422475	Axon guidance	45	551	0.39	0.67	7.13e-05
HSA-162582	Signal Transduction	128	2540	0.18	0.47	0.00065
HSA-1266738	Developmental Biology	68	1108	0.27	0.51	0.00070
HSA-1474228	Degradation of the extracellular matrix	17	140	0.57	0.51	0.0045
HSA-3000178	ECM proteoglycans	12	76	0.68	0.49	0.0071
HSA-375165	NCAM signaling for neurite out-growth	11	63	0.72	0.5	0.0071
HSA-419037	NCAM1 interactions	9	42	0.81	0.51	0.0076
HSA-212436	Generic Transcription Pathway	65	1215	0.21	0.29	0.0331
HSA-1650814	Collagen biosynthesis and modifying enzymes	10	67	0.66	0.35	0.0342
HSA-216083	Integrin cell surface interactions	11	85	0.59	0.32	0.0464
Part B. Matching genes.
Term ID	Reactome pathway	Matching genes
HSA-1474244	Extracellular matrix organization	PLOD1,TIMP1,ICAM5,SPARC,EMILIN2,ITGA9,COL5A3,ITGA1,ADAMTS1,ADAMTS3,PCOLCE2,COL6A2,LAMB2,A2M,FBN1,NTN4,SH3PXD2A,COLGALT2,ADAM12,COL5A1,MMP9,HSPG2,COL4A1,COL4A4,ITGA4,ACAN,LAMA2,ADAM9,FBN2,NCAM1,COL19A1,PRSS2,CAPN5
HSA-9675108	Nervous system development	NTN1,RPL19,MAPK14,PLCG1,PIK3R3,MAPK3,ITGA9,COL5A3,RPS27A,ABLIM1,ANK3,EPHA4,ITGA1,COL6A2,RPL4,PABPC1,CDK5R1,CACNB2,EPHB3,UNC5A,NTN4,RPL3,FYN,UTRN,RPL5,PRKACB,COL5A1,MMP9,DLG3,RAP1GAP,COL4A1,NRCAM,RPS6,DOK6,SRGAP3,EVL,COL4A4,SCN1B,LAMA2,NELL2,GFRA2,RPS20,CACNB4,DOK4,NCAM1,RPL9,RPS27
HSA-422475	Axon guidance	NTN1,RPL19,MAPK14,PLCG1,PIK3R3,MAPK3,ITGA9,COL5A3,RPS27A,ABLIM1,ANK3,EPHA4,ITGA1,COL6A2,RPL4,PABPC1,CDK5R1,CACNB2,EPHB3,UNC5A,NTN4,RPL3,FYN,RPL5,PRKACB,COL5A1,MMP9,DLG3,RAP1GAP,COL4A1,NRCAM,RPS6,DOK6,SRGAP3,EVL,COL4A4,SCN1B,NELL2,GFRA2,RPS20,CACNB4,DOK4,NCAM1,RPL9,RPS27
HSA-162582	Signal Transduction	IL2RB,WNT16,CCND1,MAPK14,HBEGF,SPARC,RAB9B,ACVR1C,PLCG1,DLGAP5,LAMTOR5,IER3,ARHGAP29,LMNB1,PDGFRB,PIK3R3,RASA4,MAPK3,BIRC3,ARHGEF17,COL5A3,RASGRF2,LEF1,ANLN,ESYT1,RPS27A,RALB,LRIG1,DLC1,CAMK4,WNT7A,BUB1B,PPARG,ABI2,RGS20,ARHGEF40,RAG1,COL6A2,WNT10B,AXIN2,IRS1,S1PR1,CXCL10,CXCL8,LAMB2,EGR3,CDK5R1,FBN1,NOG,S1PR5,PRKCH,SOCS3,KREMEN1,PTCH1,SMAD3,RASA3,BCL9L,FMNL3,DACT1,ARL4C,ACVR2B,FYN,SH3PXD2A,CLIP3…
HSA-1266738	Developmental Biology	NTN1,RPL19,MAPK14,ACVR1C,PLCG1,SMARCD3,PIK3R3,MAPK3,ADAM23,ITGA9,COL5A3,LEF1,RPS27A,ABLIM1,ANK3,EPHA4,ITGA1,PPARG,KRT72,COL6A2,WNT10B,KRT73,RPL4,PABPC1,CDK5R1,CACNB2,NOG,HOXB4,EPHB3,UNC5A,SMAD3,ACVR2B,NTN4,GATA2,RPL3,FYN,DLL1,UTRN,RPL5,PRKACB,PTGDS,COL5A1,MMP9,DLG3,RAP1GAP,COL4A1,NRCAM,RPS6,LGI2,FGF9,DOK6,SRGAP3,EVL,COL4A4,EOMES,SCN1B,LAMA2,NELL2,HOXB3,GFRA2,RPS20,MAML2,KMT2A,CACNB4,DOK4,NCAM1,RP…
HSA-1474228	Degradation of the extracellular matrix	TIMP1,COL5A3,ADAMTS1,COL6A2,A2M,FBN1,COL5A1,MMP9,HSPG2,COL4A1,COL4A4,ACAN,ADAM9,FBN2,COL19A1,PRSS2,CAPN5
HSA-3000178	ECM proteoglycans	SPARC,ITGA9,COL5A3,COL6A2,LAMB2,COL5A1,HSPG2,COL4A1,COL4A4,ACAN,LAMA2,NCAM1
HSA-375165	NCAM signaling for neurite out-growth	MAPK3,COL5A3,COL6A2,CACNB2,FYN,COL5A1,COL4A1,COL4A4,GFRA2,CACNB4,NCAM1
HSA-419037	NCAM1 interactions	COL5A3,COL6A2,CACNB2,COL5A1,COL4A1,COL4A4,GFRA2,CACNB4,NCAM1
HSA-212436	Generic Transcription Pathway	SLC2A3,PPP1R13B,CBX5,CCND1,IFNG,MAPK14,NR1D1,CCNA1,LAMTOR5,CCND2,NUAK1,RORA,SMARCD3,MAPK3,PTPN4,LEF1,PRDX5,CDK6,ZNF750,RPS27A,PLK2,ZNF215,CAMK4,PPARG,NR1D2,CDK5R1,PRMT5,COX8A,ZNF354C,ZNF540,MAF,SOCS3,ZNF703,ZKSCAN8,SMAD3,DYRK2,AUTS2,GATA2,NR3C2,PAX5,ZNF429,DLL1,NR2E1,RRAGD,GADD45A,HIVEP3,UBE2D1,GATA3,IGFBP3,ZNF860,ZNF233,ZNF287,NFATC2,JMY,ITGA4,RUNX3,ZNF30,ZNF230,CAMK2D,FBXO32,MAML2,KMT2A,ANAPC15…
HSA-1650814	Collagen biosynthesis and modifying enzymes	PLOD1,COL5A3,ADAMTS3,PCOLCE2,COL6A2,COLGALT2,COL5A1,COL4A1,COL4A4,COL19A1
HSA-216083	Integrin cell surface interactions	ICAM5,ITGA9,COL5A3,ITGA1,COL6A2,FBN1,COL5A1,HSPG2,COL4A1,COL4A4,ITGA4

## Sheet: S23
Hub Gene	miRNA	miRNA logFC	Adjusted P value	miRNA Direction	Gene logFC	Gene Direction
BUB1B	hsa-miR-215-5p	-2.106070	0.026352162	Down_in_OLF	1.129538	Up_gene
CD74	hsa-miR-23b-3p	1.107750	0.038736171	Up_in_OLF	-1.273288	Down_gene
CD74	hsa-miR-191-5p	1.733521	0.021266679	Up_in_OLF	-1.273288	Down_gene
CEP55	hsa-miR-215-5p	-2.106070	0.026352162	Down_in_OLF	1.342018	Up_gene
DLGAP5	hsa-miR-215-5p	-2.106070	0.026352162	Down_in_OLF	1.452343	Up_gene
EEF1A1	hsa-miR-23b-3p	1.107750	0.038736171	Up_in_OLF	-1.505399	Down_gene
EEF1A1	hsa-miR-455-3p	2.439310	0.038736171	Up_in_OLF	-1.505399	Down_gene
HMMR	hsa-miR-215-5p	-2.106070	0.026352162	Down_in_OLF	1.394753	Up_gene
KIF14	hsa-miR-215-5p	-2.106070	0.026352162	Down_in_OLF	1.007058	Up_gene
KIF15	hsa-miR-215-5p	-2.106070	0.026352162	Down_in_OLF	1.194649	Up_gene
PABPC1	hsa-miR-181b-5p	1.899355	0.021882958	Up_in_OLF	-1.111525	Down_gene
PABPC1	hsa-miR-708-5p	2.319790	0.021266679	Up_in_OLF	-1.111525	Down_gene
PABPC1	hsa-miR-191-5p	1.733521	0.021266679	Up_in_OLF	-1.111525	Down_gene
PABPC1	hsa-miR-130b-5p	2.499147	0.038736171	Up_in_OLF	-1.111525	Down_gene
PABPC1	hsa-miR-455-5p	1.541758	0.038736171	Up_in_OLF	-1.111525	Down_gene
PABPC1	hsa-miR-653-5p	3.266833	0.003595348	Up_in_OLF	-1.111525	Down_gene
PABPC1	hsa-miR-455-3p	2.439310	0.038736171	Up_in_OLF	-1.111525	Down_gene
PABPC1	hsa-miR-330-3p	1.370170	0.038736171	Up_in_OLF	-1.111525	Down_gene
PABPC1	hsa-miR-23b-3p	1.107750	0.038736171	Up_in_OLF	-1.111525	Down_gene
PABPC1	hsa-miR-181a-5p	2.657767	0.003595348	Up_in_OLF	-1.111525	Down_gene
RPL19	hsa-miR-455-3p	2.439310	0.038736171	Up_in_OLF	-1.012660	Down_gene
RPL19	hsa-miR-455-5p	1.541758	0.038736171	Up_in_OLF	-1.012660	Down_gene
RPL19	hsa-miR-23b-3p	1.107750	0.038736171	Up_in_OLF	-1.012660	Down_gene
RPL19	hsa-miR-181b-5p	1.899355	0.021882958	Up_in_OLF	-1.012660	Down_gene
RPL19	hsa-miR-130b-5p	2.499147	0.038736171	Up_in_OLF	-1.012660	Down_gene
RPL3	hsa-miR-23b-3p	1.107750	0.038736171	Up_in_OLF	-1.243900	Down_gene
RPL3	hsa-miR-181a-3p	3.081448	0.021266679	Up_in_OLF	-1.243900	Down_gene
RPL4	hsa-miR-708-5p	2.319790	0.021266679	Up_in_OLF	-1.113823	Down_gene
RPL5	hsa-miR-455-5p	1.541758	0.038736171	Up_in_OLF	-1.035928	Down_gene
RPL5	hsa-miR-181a-5p	2.657767	0.003595348	Up_in_OLF	-1.035928	Down_gene
RPL5	hsa-miR-191-5p	1.733521	0.021266679	Up_in_OLF	-1.035928	Down_gene
RPL5	hsa-miR-23b-3p	1.107750	0.038736171	Up_in_OLF	-1.035928	Down_gene
RPL5	hsa-miR-181b-5p	1.899355	0.021882958	Up_in_OLF	-1.035928	Down_gene
RPL9	hsa-miR-191-5p	1.733521	0.021266679	Up_in_OLF	-1.007750	Down_gene
RPS20	hsa-miR-181b-5p	1.899355	0.021882958	Up_in_OLF	-1.055174	Down_gene
RPS27	hsa-miR-455-3p	2.439310	0.038736171	Up_in_OLF	-1.117236	Down_gene
RPS27	hsa-miR-181a-5p	2.657767	0.003595348	Up_in_OLF	-1.117236	Down_gene
RPS27	hsa-miR-331-3p	1.577389	0.038736171	Up_in_OLF	-1.117236	Down_gene
RPS27A	hsa-miR-181b-5p	1.899355	0.021882958	Up_in_OLF	-1.009501	Down_gene
RPS27A	hsa-miR-653-5p	3.266833	0.003595348	Up_in_OLF	-1.009501	Down_gene
RPS27A	hsa-miR-181a-5p	2.657767	0.003595348	Up_in_OLF	-1.009501	Down_gene
RPS27A	hsa-miR-23b-3p	1.107750	0.038736171	Up_in_OLF	-1.009501	Down_gene
RPS6	hsa-miR-130b-5p	2.499147	0.038736171	Up_in_OLF	-1.187962	Down_gene
RPS6	hsa-miR-455-5p	1.541758	0.038736171	Up_in_OLF	-1.187962	Down_gene
RPS6	hsa-miR-191-5p	1.733521	0.021266679	Up_in_OLF	-1.187962	Down_gene
RPS6	hsa-miR-455-3p	2.439310	0.038736171	Up_in_OLF	-1.187962	Down_gene
RPS6	hsa-miR-181b-3p	2.940229	0.026352162	Up_in_OLF	-1.187962	Down_gene
RPS6	hsa-miR-23b-3p	1.107750	0.038736171	Up_in_OLF	-1.187962	Down_gene
SMKR1	hsa-miR-191-5p	1.733521	0.021266679	Up_in_OLF	-1.138066	Down_gene
TOP2A	hsa-miR-134-5p	-1.982378	0.042672725	Down_in_OLF	1.014204	Up_gene

## Sheet: S24
target_symbol	query_miRNA	miRNA_logFC	miRNA_adj_P_Val	miRNA_direction	gene_logFC	gene_direction
PABPC1	hsa-miR-130b-5p	2.49914698205137	0.0387361710788899	Up_in_OLF	-1.11152511052632	Down_gene
RPL19	hsa-miR-130b-5p	2.49914698205137	0.0387361710788899	Up_in_OLF	-1.01266045014151	Down_gene
RPS6	hsa-miR-130b-5p	2.49914698205137	0.0387361710788899	Up_in_OLF	-1.18796172105263	Down_gene
TOP2A	hsa-miR-134-5p	-1.98237816875982	0.0426727253289834	Down_in_OLF	1.01420377455634	Up_gene
RPL3	hsa-miR-181a-3p	3.08144841447435	0.0212666791193833	Up_in_OLF	-1.24389960526315	Down_gene
PABPC1	hsa-miR-181a-5p	2.65776726109661	0.00359534761156676	Up_in_OLF	-1.11152511052632	Down_gene
RPL5	hsa-miR-181a-5p	2.65776726109661	0.00359534761156676	Up_in_OLF	-1.03592777504163	Down_gene
RPS27	hsa-miR-181a-5p	2.65776726109661	0.00359534761156676	Up_in_OLF	-1.11723596566419	Down_gene
RPS27A	hsa-miR-181a-5p	2.65776726109661	0.00359534761156676	Up_in_OLF	-1.0095008368421	Down_gene
RPS6	hsa-miR-181b-3p	2.94022943113342	0.0263521617896218	Up_in_OLF	-1.18796172105263	Down_gene
PABPC1	hsa-miR-181b-5p	1.89935515810544	0.0218829576876699	Up_in_OLF	-1.11152511052632	Down_gene
RPL19	hsa-miR-181b-5p	1.89935515810544	0.0218829576876699	Up_in_OLF	-1.01266045014151	Down_gene
RPL5	hsa-miR-181b-5p	1.89935515810544	0.0218829576876699	Up_in_OLF	-1.03592777504163	Down_gene
RPS20	hsa-miR-181b-5p	1.89935515810544	0.0218829576876699	Up_in_OLF	-1.05517371578947	Down_gene
RPS27A	hsa-miR-181b-5p	1.89935515810544	0.0218829576876699	Up_in_OLF	-1.0095008368421	Down_gene
CD74	hsa-miR-191-5p	1.73352079158359	0.0212666791193833	Up_in_OLF	-1.27328786315789	Down_gene
PABPC1	hsa-miR-191-5p	1.73352079158359	0.0212666791193833	Up_in_OLF	-1.11152511052632	Down_gene
RPL5	hsa-miR-191-5p	1.73352079158359	0.0212666791193833	Up_in_OLF	-1.03592777504163	Down_gene
RPL9	hsa-miR-191-5p	1.73352079158359	0.0212666791193833	Up_in_OLF	-1.00774995789474	Down_gene
RPS6	hsa-miR-191-5p	1.73352079158359	0.0212666791193833	Up_in_OLF	-1.18796172105263	Down_gene
SMKR1	hsa-miR-191-5p	1.73352079158359	0.0212666791193833	Up_in_OLF	-1.13806566789474	Down_gene
BUB1B	hsa-miR-215-5p	-2.10607011003523	0.0263521617896218	Down_in_OLF	1.12953837346907	Up_gene
CEP55	hsa-miR-215-5p	-2.10607011003523	0.0263521617896218	Down_in_OLF	1.34201838590797	Up_gene
DLGAP5	hsa-miR-215-5p	-2.10607011003523	0.0263521617896218	Down_in_OLF	1.45234262782612	Up_gene
HMMR	hsa-miR-215-5p	-2.10607011003523	0.0263521617896218	Down_in_OLF	1.39475321915789	Up_gene
KIF14	hsa-miR-215-5p	-2.10607011003523	0.0263521617896218	Down_in_OLF	1.00705757410153	Up_gene
KIF15	hsa-miR-215-5p	-2.10607011003523	0.0263521617896218	Down_in_OLF	1.19464907784211	Up_gene
CD74	hsa-miR-23b-3p	1.10775040074379	0.0387361710788899	Up_in_OLF	-1.27328786315789	Down_gene
EEF1A1	hsa-miR-23b-3p	1.10775040074379	0.0387361710788899	Up_in_OLF	-1.5053992631579	Down_gene
PABPC1	hsa-miR-23b-3p	1.10775040074379	0.0387361710788899	Up_in_OLF	-1.11152511052632	Down_gene
RPL19	hsa-miR-23b-3p	1.10775040074379	0.0387361710788899	Up_in_OLF	-1.01266045014151	Down_gene
RPL3	hsa-miR-23b-3p	1.10775040074379	0.0387361710788899	Up_in_OLF	-1.24389960526315	Down_gene
RPL5	hsa-miR-23b-3p	1.10775040074379	0.0387361710788899	Up_in_OLF	-1.03592777504163	Down_gene
RPS27A	hsa-miR-23b-3p	1.10775040074379	0.0387361710788899	Up_in_OLF	-1.0095008368421	Down_gene
RPS6	hsa-miR-23b-3p	1.10775040074379	0.0387361710788899	Up_in_OLF	-1.18796172105263	Down_gene
PABPC1	hsa-miR-330-3p	1.37017011918567	0.0387361710788899	Up_in_OLF	-1.11152511052632	Down_gene
RPS27	hsa-miR-331-3p	1.577388885733	0.0387361710788899	Up_in_OLF	-1.11723596566419	Down_gene
EEF1A1	hsa-miR-455-3p	2.43930974858509	0.0387361710788899	Up_in_OLF	-1.5053992631579	Down_gene
PABPC1	hsa-miR-455-3p	2.43930974858509	0.0387361710788899	Up_in_OLF	-1.11152511052632	Down_gene
RPL19	hsa-miR-455-3p	2.43930974858509	0.0387361710788899	Up_in_OLF	-1.01266045014151	Down_gene
RPS27	hsa-miR-455-3p	2.43930974858509	0.0387361710788899	Up_in_OLF	-1.11723596566419	Down_gene
RPS6	hsa-miR-455-3p	2.43930974858509	0.0387361710788899	Up_in_OLF	-1.18796172105263	Down_gene
PABPC1	hsa-miR-455-5p	1.54175818815961	0.0387361710788899	Up_in_OLF	-1.11152511052632	Down_gene
RPL19	hsa-miR-455-5p	1.54175818815961	0.0387361710788899	Up_in_OLF	-1.01266045014151	Down_gene
RPL5	hsa-miR-455-5p	1.54175818815961	0.0387361710788899	Up_in_OLF	-1.03592777504163	Down_gene
RPS6	hsa-miR-455-5p	1.54175818815961	0.0387361710788899	Up_in_OLF	-1.18796172105263	Down_gene
PABPC1	hsa-miR-653-5p	3.26683270141683	0.00359534761156676	Up_in_OLF	-1.11152511052632	Down_gene
RPS27A	hsa-miR-653-5p	3.26683270141683	0.00359534761156676	Up_in_OLF	-1.0095008368421	Down_gene
PABPC1	hsa-miR-708-5p	2.31978965868864	0.0212666791193833	Up_in_OLF	-1.11152511052632	Down_gene
RPL4	hsa-miR-708-5p	2.31978965868864	0.0212666791193833	Up_in_OLF	-1.11382289507518	Down_gene

## Sheet: S25
Section	Metric	Value
Cohort	Dataset	GSE113212
Cohort	Total samples, n	8
Cohort	Old/LFH : Young/control	4 : 4
Traceable probes	PABPC1 probe	A_23_P82693
Traceable probes	RPL4 probe	A_23_P69431
Primary discovery metrics	Direction-aware score AUC	1.000
Primary discovery metrics	AUC 95% CI, DeLong	1.000–1.000 (degenerate under complete separation)
Primary discovery metrics	Optimal cutoff, Youden	0.145227
Primary discovery metrics	Sensitivity	1.000 (exact 95% CI 0.398–1.000)
Primary discovery metrics	Specificity	1.000 (exact 95% CI 0.398–1.000)
Internal stability	LOOCV AUC	1.000
Internal stability	All 24 balanced stratified 4-fold mean AUC	1.000
Internal stability	All 24 balanced stratified 4-fold SD / min / max	0.000 / 1.000 / 1.000
Standard logistic model	Warning	glm.fit: fitted probabilities numerically 0 or 1 occurred
Standard logistic model	Interpretation	Complete-separation behavior; not interpreted as a stable diagnostic model.
Firth penalized logistic sensitivity	Converged	TRUE
Firth penalized logistic sensitivity	Iterations	33
Firth penalized logistic sensitivity	Convergence tolerance	0.00000001
Firth penalized logistic sensitivity	Penalized log-likelihood	−4.888595
Firth penalized logistic sensitivity	Firth-probability AUC	1.000
Firth penalized logistic sensitivity	Firth Youden cutoff	0.5219
Case-resampling bootstrap	Case-resampling bootstrap AUC percentile interval	1.000–1.000 (degenerate under complete separation)
Perturbation sensitivity	Noise 10% mean feature SD	1.000 [1.000, 1.000]
Perturbation sensitivity	Noise 50% mean feature SD	0.990 [0.938, 1.000]
Perturbation sensitivity	Noise 100% mean feature SD	0.932 [0.688, 1.000]
Perturbation sensitivity	Noise levels rationale	Graded feature-level perturbations from 0% to 100% of mean feature SD; reported as noise-sensitivity analysis, not AUC confidence intervals.
Perturbation sensitivity	Replicates and seed	B = 2000; seed = 11
Perturbation sensitivity	Interpretation	Observed separation was preserved under small perturbations and attenuated under larger perturbations.
Scope	Diagnostic interpretation	Exploratory candidate hub features only; not independent diagnostic validation.
Abbreviations: AUC, area under the receiver operating characteristic curve; CI, confidence interval; LOOCV, leave-one-out cross-validation. Standard logistic coefficients were not interpreted because complete-separation behavior rendered standard maximum-likelihood logistic coefficient inference unstable. Firth coefficients are presented descriptively; Wald confidence intervals and Wald p values …

## Sheet: S26
Gene	GSE113212 bulk logFC	GSE294458 mean expression change (LSS_HLF − LDH_NLF)	Directional concordance
PABPC1	-1.111525	0.091856	No
RPL4	-1.113823	0.233489	No

## Sheet: S27
Signature	ScoreColumn
Fibrosis_ECM	Fibrosis_ECM1
Inflammation	Inflammation2
Macrophage_Monocyte	Macrophage_Monocyte3
T_cell	T_cell4
Endothelial	Endothelial5
Fibroblast	Fibroblast6

## Sheet: S28
Group	Signature	Mean	Median
LDH_NLF	Endothelial	-0.0598526452427029	-0.200565389166586
LSS_HLF	Endothelial	-0.118425983500932	-0.333518249919392
LDH_NLF	Fibroblast	-0.193483266519139	-0.272404116852291
LSS_HLF	Fibroblast	0.948862649527479	1.1600124165999
LDH_NLF	Fibrosis_ECM	-0.0737726463274835	-0.159266188764033
LSS_HLF	Fibrosis_ECM	0.449242349194272	0.342991126753033
LDH_NLF	Inflammation	0.00452051808664735	-0.117884750276361
LSS_HLF	Inflammation	-0.186352187139108	-0.257040662950342
LDH_NLF	Macrophage_Monocyte	-0.00917514110888733	-0.121738816027957
LSS_HLF	Macrophage_Monocyte	-0.137845050604789	-0.263511353021396
LDH_NLF	T_cell	0.0372414284804571	-0.0816147279694641
LSS_HLF	T_cell	-0.173616976562541	-0.214403246289057

[truncated: 5 more sheets: S29, S30, S31, S32, S37]
